# Supplementary material for: Room-Temperature One-Pot Synthesis of pH-Responsive Pyridine-Functionalized Carbon Surfaces
Source: ACS Omega. 2023 Mar 17;8(12):10796–805. doi: 10.1021/acsomega.2c06847 (PMC10061597; doi:10.1021/acsomega.2c06847)
Supplement: Supplementary file 2 — ao2c06847_si_002.zip [file ao2c06847_si_002.zip]

Archive with 6 entries (6 files):
- CF3COpy(+1).mol
- CF3COpy(0).mol
- py(-1).mol
- py(0).mol
- TFAA(-1).mol
- TFAA(0).mol
