# Supplementary material for: Room-Temperature One-Pot Synthesis of pH-Responsive Pyridine-Functionalized Carbon Surfaces
Source: ACS Omega. 2023 Mar 17;8(12):10796–805. doi: 10.1021/acsomega.2c06847 (PMC10061597; doi:10.1021/acsomega.2c06847)
Supplement: Supplementary file 2 — ao2c06847_si_002.zip [file ao2c06847_si_002.zip › CF3COpy(+1).mol]

CF3COpy(+1)

Created by GaussView 6.1.1
 17 17  0  0  0  0  0  0  0  0  0    0
    0.9601   -1.0351    0.1017 C   0  0  0  0  0  0  0  0  0  0  0  0
    2.2778   -1.4406    0.0731 C   0  0  0  0  0  0  0  0  0  0  0  0
    3.2924   -0.4840   -0.0274 C   0  0  0  0  0  0  0  0  0  0  0  0
    2.9574    0.8731   -0.0936 C   0  0  0  0  0  0  0  0  0  0  0  0
    1.6321    1.2468   -0.0572 C   0  0  0  0  0  0  0  0  0  0  0  0
    0.6522    0.2962    0.0363 N   0  0  0  0  0  0  0  0  0  0  0  0
    4.3319   -0.7915   -0.0531 H   0  0  0  0  0  0  0  0  0  0  0  0
    0.1472   -1.7393    0.1868 H   0  0  0  0  0  0  0  0  0  0  0  0
    2.4988   -2.4988    0.1309 H   0  0  0  0  0  0  0  0  0  0  0  0
    3.7165    1.6412   -0.1731 H   0  0  0  0  0  0  0  0  0  0  0  0
    1.2936    2.2727   -0.1011 H   0  0  0  0  0  0  0  0  0  0  0  0
   -0.7243    0.7952    0.0782 C   0  0  0  0  0  0  0  0  0  0  0  0
   -1.8806   -0.2464   -0.0363 C   0  0  0  0  0  0  0  0  0  0  0  0
   -0.9530    1.9616    0.1741 O   0  0  0  0  0  0  0  0  0  0  0  0
   -3.0397    0.4009   -0.0921 F   0  0  0  0  0  0  0  0  0  0  0  0
   -1.8901   -1.0664    1.0327 F   0  0  0  0  0  0  0  0  0  0  0  0
   -1.7389   -0.9905   -1.1481 F   0  0  0  0  0  0  0  0  0  0  0  0
  1  2  2  0  0  0  0
  1  6  4  0  0  0  0
  1  8  1  0  0  0  0
  2  3  4  0  0  0  0
  2  9  1  0  0  0  0
  3  4  4  0  0  0  0
  3  7  1  0  0  0  0
  4  5  2  0  0  0  0
  4 10  1  0  0  0  0
  5  6  4  0  0  0  0
  5 11  1  0  0  0  0
  6 12  1  0  0  0  0
 12 13  1  0  0  0  0
 12 14  2  0  0  0  0
 13 15  1  0  0  0  0
 13 16  1  0  0  0  0
 13 17  1  0  0  0  0
M  END
