# Supplementary material for: Room-Temperature One-Pot Synthesis of pH-Responsive Pyridine-Functionalized Carbon Surfaces
Source: ACS Omega. 2023 Mar 17;8(12):10796–805. doi: 10.1021/acsomega.2c06847 (PMC10061597; doi:10.1021/acsomega.2c06847)
Supplement: Supplementary file 2 — ao2c06847_si_002.zip [file ao2c06847_si_002.zip › CF3COpy(0).mol]

CF3COpy(0)

Created by GaussView 6.1.1
 17 17  0  0  0  0  0  0  0  0  0    0
    0.9579   -1.0537   -0.0003 C   0  0  0  0  0  0  0  0  0  0  0  0
    2.2746   -1.4383    0.0001 C   0  0  0  0  0  0  0  0  0  0  0  0
    3.3151   -0.4891    0.0005 C   0  0  0  0  0  0  0  0  0  0  0  0
    2.9538    0.8697    0.0000 C   0  0  0  0  0  0  0  0  0  0  0  0
    1.6358    1.2554   -0.0004 C   0  0  0  0  0  0  0  0  0  0  0  0
    0.6061    0.3034   -0.0004 N   0  0  0  0  0  0  0  0  0  0  0  0
    4.3540   -0.7954    0.0010 H   0  0  0  0  0  0  0  0  0  0  0  0
    0.1532   -1.7702   -0.0007 H   0  0  0  0  0  0  0  0  0  0  0  0
    2.4884   -2.5015    0.0002 H   0  0  0  0  0  0  0  0  0  0  0  0
    3.7089    1.6485    0.0000 H   0  0  0  0  0  0  0  0  0  0  0  0
    1.3033    2.2818   -0.0009 H   0  0  0  0  0  0  0  0  0  0  0  0
   -0.6978    0.7880    0.0001 C   0  0  0  0  0  0  0  0  0  0  0  0
   -1.8480   -0.2318    0.0001 C   0  0  0  0  0  0  0  0  0  0  0  0
   -0.9603    1.9976    0.0004 O   0  0  0  0  0  0  0  0  0  0  0  0
   -3.0271    0.4041    0.0006 F   0  0  0  0  0  0  0  0  0  0  0  0
   -1.8260   -1.0452    1.0917 F   0  0  0  0  0  0  0  0  0  0  0  0
   -1.8266   -1.0445   -1.0923 F   0  0  0  0  0  0  0  0  0  0  0  0
  1  2  2  0  0  0  0
  1  6  1  0  0  0  0
  1  8  1  0  0  0  0
  2  3  4  0  0  0  0
  2  9  1  0  0  0  0
  3  4  4  0  0  0  0
  3  7  1  0  0  0  0
  4  5  2  0  0  0  0
  4 10  1  0  0  0  0
  5  6  1  0  0  0  0
  5 11  1  0  0  0  0
  6 12  1  0  0  0  0
 12 13  1  0  0  0  0
 12 14  2  0  0  0  0
 13 15  1  0  0  0  0
 13 16  1  0  0  0  0
 13 17  1  0  0  0  0
M  END
