# Supplementary material for: Room-Temperature One-Pot Synthesis of pH-Responsive Pyridine-Functionalized Carbon Surfaces
Source: ACS Omega. 2023 Mar 17;8(12):10796–805. doi: 10.1021/acsomega.2c06847 (PMC10061597; doi:10.1021/acsomega.2c06847)
Supplement: Supplementary file 2 — ao2c06847_si_002.zip [file ao2c06847_si_002.zip › py(-1).mol]

py(-1)

Created by GaussView 6.1.1
 11 11  0  0  0  0  0  0  0  0  0    0
   -1.1623   -0.7126   -0.0002 C   0  0  0  0  0  0  0  0  0  0  0  0
   -1.2107    0.6670   -0.0001 C   0  0  0  0  0  0  0  0  0  0  0  0
    0.0009    1.4367   -0.0001 C   0  0  0  0  0  0  0  0  0  0  0  0
    1.2115    0.6655    0.0002 C   0  0  0  0  0  0  0  0  0  0  0  0
    1.1614   -0.7141    0.0002 C   0  0  0  0  0  0  0  0  0  0  0  0
   -0.0010   -1.4753   -0.0001 N   0  0  0  0  0  0  0  0  0  0  0  0
    0.0016    2.5217    0.0005 H   0  0  0  0  0  0  0  0  0  0  0  0
   -2.0935   -1.2815   -0.0003 H   0  0  0  0  0  0  0  0  0  0  0  0
   -2.1827    1.1592   -0.0002 H   0  0  0  0  0  0  0  0  0  0  0  0
    2.1842    1.1565    0.0004 H   0  0  0  0  0  0  0  0  0  0  0  0
    2.0919   -1.2842    0.0003 H   0  0  0  0  0  0  0  0  0  0  0  0
  1  2  2  0  0  0  0
  1  6  1  0  0  0  0
  1  8  1  0  0  0  0
  2  3  4  0  0  0  0
  2  9  1  0  0  0  0
  3  4  4  0  0  0  0
  3  7  1  0  0  0  0
  4  5  2  0  0  0  0
  4 10  1  0  0  0  0
  5  6  1  0  0  0  0
  5 11  1  0  0  0  0
M  END
