# Supplementary material for: Room-Temperature One-Pot Synthesis of pH-Responsive Pyridine-Functionalized Carbon Surfaces
Source: ACS Omega. 2023 Mar 17;8(12):10796–805. doi: 10.1021/acsomega.2c06847 (PMC10061597; doi:10.1021/acsomega.2c06847)
Supplement: Supplementary file 2 — ao2c06847_si_002.zip [file ao2c06847_si_002.zip › py(0).mol]

py(0)

Created by GaussView 6.1.1
 11 11  0  0  0  0  0  0  0  0  0    0
   -1.1474   -0.7225   -0.0002 C   0  0  0  0  0  0  0  0  0  0  0  0
   -1.2005    0.6737   -0.0001 C   0  0  0  0  0  0  0  0  0  0  0  0
    0.0002    1.3864    0.0001 C   0  0  0  0  0  0  0  0  0  0  0  0
    1.2007    0.6734    0.0002 C   0  0  0  0  0  0  0  0  0  0  0  0
    1.1472   -0.7228    0.0001 C   0  0  0  0  0  0  0  0  0  0  0  0
   -0.0002   -1.4218   -0.0001 N   0  0  0  0  0  0  0  0  0  0  0  0
    0.0003    2.4723    0.0002 H   0  0  0  0  0  0  0  0  0  0  0  0
   -2.0650   -1.3064   -0.0004 H   0  0  0  0  0  0  0  0  0  0  0  0
   -2.1589    1.1826   -0.0002 H   0  0  0  0  0  0  0  0  0  0  0  0
    2.1593    1.1820    0.0004 H   0  0  0  0  0  0  0  0  0  0  0  0
    2.0646   -1.3070    0.0002 H   0  0  0  0  0  0  0  0  0  0  0  0
  1  2  4  0  0  0  0
  1  6  4  0  0  0  0
  1  8  1  0  0  0  0
  2  3  4  0  0  0  0
  2  9  1  0  0  0  0
  3  4  4  0  0  0  0
  3  7  1  0  0  0  0
  4  5  4  0  0  0  0
  4 10  1  0  0  0  0
  5  6  4  0  0  0  0
  5 11  1  0  0  0  0
M  END
