# Supplementary material for: Room-Temperature One-Pot Synthesis of pH-Responsive Pyridine-Functionalized Carbon Surfaces
Source: ACS Omega. 2023 Mar 17;8(12):10796–805. doi: 10.1021/acsomega.2c06847 (PMC10061597; doi:10.1021/acsomega.2c06847)
Supplement: Supplementary file 2 — ao2c06847_si_002.zip [file ao2c06847_si_002.zip › TFAA(-1).mol]

TFAA(-1)

Created by GaussView 6.1.1
 13 11  0  0  0  0  0  0  0  0  0    0
   -1.1310    0.6169    0.2751 C   0  0  0  0  0  0  0  0  0  0  0  0
   -2.3617   -0.2742   -0.0663 C   0  0  0  0  0  0  0  0  0  0  0  0
   -1.2690    1.6553    0.8882 O   0  0  0  0  0  0  0  0  0  0  0  0
   -3.4903    0.2315    0.4597 F   0  0  0  0  0  0  0  0  0  0  0  0
   -2.2101   -1.5301    0.4132 F   0  0  0  0  0  0  0  0  0  0  0  0
   -2.5368   -0.3665   -1.4058 F   0  0  0  0  0  0  0  0  0  0  0  0
   -0.0439    0.0608   -0.1969 O   0  0  0  0  0  0  0  0  0  0  0  0
    1.2954    0.8213   -0.0216 C   0  0  0  0  0  0  0  0  0  0  0  0
    2.3030   -0.2947    0.1038 C   0  0  0  0  0  0  0  0  0  0  0  0
    1.4930    1.7828   -0.8033 O   0  0  0  0  0  0  0  0  0  0  0  0
    2.4920   -1.0443   -1.0430 F   0  0  0  0  0  0  0  0  0  0  0  0
    1.9894   -1.1947    1.0735 F   0  0  0  0  0  0  0  0  0  0  0  0
    3.5251    0.2145    0.4079 F   0  0  0  0  0  0  0  0  0  0  0  0
  1  2  1  0  0  0  0
  1  3  2  0  0  0  0
  1  7  4  0  0  0  0
  2  4  1  0  0  0  0
  2  5  1  0  0  0  0
  2  6  1  0  0  0  0
  8  9  1  0  0  0  0
  8 10  2  0  0  0  0
  9 11  1  0  0  0  0
  9 12  1  0  0  0  0
  9 13  1  0  0  0  0
M  END
