# Supplementary material for: Room-Temperature One-Pot Synthesis of pH-Responsive Pyridine-Functionalized Carbon Surfaces
Source: ACS Omega. 2023 Mar 17;8(12):10796–805. doi: 10.1021/acsomega.2c06847 (PMC10061597; doi:10.1021/acsomega.2c06847)
Supplement: Supplementary file 2 — ao2c06847_si_002.zip [file ao2c06847_si_002.zip › TFAA(0).mol]

TFAA(0)

Created by GaussView 6.1.1
 13 12  0  0  0  0  0  0  0  0  0    0
   -1.2014    0.7157    0.1191 C   0  0  0  0  0  0  0  0  0  0  0  0
   -2.3368   -0.3338   -0.0315 C   0  0  0  0  0  0  0  0  0  0  0  0
   -1.3787    1.8750    0.3264 O   0  0  0  0  0  0  0  0  0  0  0  0
   -3.5256    0.2667    0.0730 F   0  0  0  0  0  0  0  0  0  0  0  0
   -2.2382   -1.2726    0.9278 F   0  0  0  0  0  0  0  0  0  0  0  0
   -2.2599   -0.9403   -1.2303 F   0  0  0  0  0  0  0  0  0  0  0  0
   -0.0000    0.0563   -0.0000 O   0  0  0  0  0  0  0  0  0  0  0  0
    1.2014    0.7157   -0.1191 C   0  0  0  0  0  0  0  0  0  0  0  0
    2.3368   -0.3338    0.0315 C   0  0  0  0  0  0  0  0  0  0  0  0
    1.3787    1.8750   -0.3264 O   0  0  0  0  0  0  0  0  0  0  0  0
    2.2383   -1.2726   -0.9279 F   0  0  0  0  0  0  0  0  0  0  0  0
    2.2598   -0.9404    1.2302 F   0  0  0  0  0  0  0  0  0  0  0  0
    3.5256    0.2667   -0.0729 F   0  0  0  0  0  0  0  0  0  0  0  0
  1  2  1  0  0  0  0
  1  3  2  0  0  0  0
  1  7  1  0  0  0  0
  2  4  1  0  0  0  0
  2  5  1  0  0  0  0
  2  6  1  0  0  0  0
  7  8  1  0  0  0  0
  8  9  1  0  0  0  0
  8 10  2  0  0  0  0
  9 11  1  0  0  0  0
  9 12  1  0  0  0  0
  9 13  1  0  0  0  0
M  END
